# Supplementary material for: Explorative Field Study on the Use of Oral Fluids for the Surveillance of Actinobacillus pleuropneumoniae Infections in Fattening Farms by an Apx-Real-Time PCR
Source: Vet Sci. 2022 Oct 8;9(10):552. doi: 10.3390/vetsci9100552 (PMC9607612; doi:10.3390/vetsci9100552)
Supplement: Supplementary file 1 [file vetsci-09-00552-s001.zip]

Archive with 1 entries (1 files):
- vetsci-1887461-supplementary.pdf
